# Supplementary material for: Eggplant Germination is Promoted by Hydrogen Peroxide and Temperature in an Independent but Overlapping Manner
Source: Molecules. 2019 Nov 23;24(23):4270. doi: 10.3390/molecules24234270 (PMC6930571; doi:10.3390/molecules24234270)
Supplement: Supplementary file 1 [file molecules-24-04270-s001.zip]

Archive with 1 entries (1 files):
- molecules-642944-SI.xlsx
